# Supplementary material for: Compound A Increases Cell Infiltration in Target Organs of Acute Graft-versus-Host Disease (aGVHD) in a Mouse Model
Source: Molecules. 2021 Jul 12;26(14):4237. doi: 10.3390/molecules26144237 (PMC8303851; doi:10.3390/molecules26144237)
Supplement: Supplementary file 1 [file molecules-26-04237-s001.zip]

Archive with 1 entries (1 files):
- molecules-1250993-SI.pdf
